# Supplementary material for: Dynamic monitoring of public opinion on fertility intentions: based on the intersection of empirical and social media perspectives
Source: Front Public Health. 2026 Mar 19;14:1739460. doi: 10.3389/fpubh.2026.1739460 (PMC13044155; doi:10.3389/fpubh.2026.1739460)
Supplement: Supplementary file 2 [file Data_Sheet_2.zip]

Archive with 11 entries (10 files):
- Supporting information/
- Supporting information/S1_Fig.pdf
- Supporting information/S1_Table.xlsx
- Supporting information/S2_Fig.pdf
- Supporting information/S2_Table.xlsx
- Supporting information/S3_Fig.pdf
- Supporting information/S3_Table.xlsx
- Supporting information/S4_Table.xlsx
- Supporting information/S5_Table.xlsx
- Supporting information/S6_Table.xlsx
- Supporting information/S7_Table.xlsx
