# Supplementary material for: Dynamic monitoring of public opinion on fertility intentions: based on the intersection of empirical and social media perspectives
Source: Front Public Health. 2026 Mar 19;14:1739460. doi: 10.3389/fpubh.2026.1739460 (PMC13044155; doi:10.3389/fpubh.2026.1739460)
Supplement: Supplementary file 2 [file Data_Sheet_2.zip › Supporting information/S1_Table.xlsx]

## Sheet: Sheet1
Processing task	Pre-processing	Post-processing
Removing null values	Body text is null	Delete the entire line
Remove Emoticons	玩够了也不会结婚生孩子的😗 ​	玩够了也不会结婚生孩子的
	(You won't get married and have kids even if you've had enough 😗)	(You won't get married and have kids even if you've had enough)
Remove Face Characters	我很喜欢小孩子哎(●'◡'●) (I really like kids (●'◡'●) )	我很喜欢小孩子哎(I really like kids )
Remove Special Symbols	【#超7成轻人有生育意愿# 】...#微博2023回乡见闻报告# @西部决策 西部决策的微博视频O网页链接 收起d (【#More than 70% of young people have the desire to have children】... #Weibo2023 Back to the Countryside Insight Report # @WesternDecision Western Decision's Weibo Video 0 Web Link Wrap up d)	超7成轻人有生育意愿...微博2023回乡见闻报告 西部决策 西部决策的微博视频(More than 70% of young people have the desire to have children... Weibo2023 Back to the Countryside Insight Report # WesternDecision Western Decision's Weibo Video)
