# Supplementary material for: Dynamic monitoring of public opinion on fertility intentions: based on the intersection of empirical and social media perspectives
Source: Front Public Health. 2026 Mar 19;14:1739460. doi: 10.3389/fpubh.2026.1739460 (PMC13044155; doi:10.3389/fpubh.2026.1739460)
Supplement: Supplementary file 2 [file Data_Sheet_2.zip › Supporting information/S2_Table.xlsx]

## Sheet: Sheet1
Sign	Meaning
PER	Person
LOC	Location
ORG	Organisation
TIME	Time
MONEY	Currency value
QUANTITY	Quantity value
NO	Numeric value
CARD	Base word
DATE	Date
ORDINAL	Ordinal word
EVENT	Event
