# Supplementary material for: Dynamic monitoring of public opinion on fertility intentions: based on the intersection of empirical and social media perspectives
Source: Front Public Health. 2026 Mar 19;14:1739460. doi: 10.3389/fpubh.2026.1739460 (PMC13044155; doi:10.3389/fpubh.2026.1739460)
Supplement: Supplementary file 2 [file Data_Sheet_2.zip › Supporting information/S3_Table.xlsx]

## Sheet: Sheet1
Result	Brief explanation
('笔者'(writer), 'PER')	笔者(writer)：Person
('三五前的'(three or five years ago), 'DATE')	三五前的(three or five years ago)：Time
('两百万元人民币'(Two million yuan), 'MONEY')	两百万元人民币(Two million yuan)：Currency value
('双职工家庭'(Dual-income families), 'ORG')	双职工家庭(Dual-income families)：Organisation
('近'(recent years), 'DATE')	近(recent years)：date
('一线城市'(first-line city), 'LOC')	一线城市(first-line city)：Location
('六位数'(six-digit), 'MONEY')	六位数(six-digit)：Currency value
('央视新闻'(CCTV News), 'ORG')	央视新闻(CCTV News)：Organisation
