# Supplementary material for: Dynamic monitoring of public opinion on fertility intentions: based on the intersection of empirical and social media perspectives
Source: Front Public Health. 2026 Mar 19;14:1739460. doi: 10.3389/fpubh.2026.1739460 (PMC13044155; doi:10.3389/fpubh.2026.1739460)
Supplement: Supplementary file 2 [file Data_Sheet_2.zip › Supporting information/S4_Table.xlsx]

## Sheet: Sheet1
Original text	Participle	Morphological markup
产假日记 70宝子的作息规律逐渐走入正轨，胀气还有但好像逐步好转了。修复治疗虽然日常运动严重不足，但还是恢复的不错。骨盆和腹直肌的治疗还有一次，到时候再评估看看。一周推拿后突然觉得偶尔被按得骨头咔咔响还挺爽的	[产假, 日记, 70, 宝子, 作息, 规律, 走入, 正轨, 胀气, 好像, 好转, 修复, 治疗, 日常, 运动, 严重不足, 恢复, 不错, 骨盆, 腹, 直肌, 治疗, 到时候, 评估, 一周, 推拿, 偶尔, 按得, 骨头, 咔, 咔, 响, 挺爽]	[n, n, m, nr, n, n, v, b, v, v, v, v, v, d, vn, i, v, a, n, ng, n, v, l, vn, m, v, d, v, n, o, o, v, a]
(Maternity Diary 70 Pozi's routine is gradually getting on track, bloating is still there but seems to be gradually getting better. Restorative therapy is coming back well despite the severe lack of daily exercise. I still have one more treatment for my pelvis and rectus abdominis, so I'll have a reassessment then. After a week of massage, I suddenly feel that it's kinda cool to have my bones cli…	([maternity leave, diary, 70, baby, intercourse, routine, on track, bloating, seems, better, fix, treatment, daily, exercise, grossly inadequate, recovery, nice, pelvic, abdominal, rectus, treatment, in time, assessment, week, massage, occasional, press, bone, click, click, rattle, pretty good])
)
