# Supplementary material for: Dynamic monitoring of public opinion on fertility intentions: based on the intersection of empirical and social media perspectives
Source: Front Public Health. 2026 Mar 19;14:1739460. doi: 10.3389/fpubh.2026.1739460 (PMC13044155; doi:10.3389/fpubh.2026.1739460)
Supplement: Supplementary file 2 [file Data_Sheet_2.zip › Supporting information/S5_Table.xlsx]

## Sheet: Sheet1
Score range	Level name	Broad category
0 - 0.1	Comparatively negative	Negative
0.1 - 0.2	negative
0.2 - 0.3	More negative
0.3 - 0.4	Very negative
0.4 - 0.5	Neutral down	Neutral
0.5 - 0.6	Neutral
0.6 - 0.7	Neutral Up
0.7 - 0.8	Comparatively positive	positive
0.8 - 0.9	Positive
0.9 - 1.0	Very positive
