# Supplementary material for: Dynamic monitoring of public opinion on fertility intentions: based on the intersection of empirical and social media perspectives
Source: Front Public Health. 2026 Mar 19;14:1739460. doi: 10.3389/fpubh.2026.1739460 (PMC13044155; doi:10.3389/fpubh.2026.1739460)
Supplement: Supplementary file 2 [file Data_Sheet_2.zip › Supporting information/S6_Table.xlsx]

## Sheet: Sheet1
Theme	Three-Child Policy	Difference in Gender Perspective	Policy Subsidies	Fertility Incentives	Marriage and Childbirth Choice	Workplace Balance	Birth Rate	Fertility Planning
Three-Child Policy	1178	8406	13220	2506	1514	9906	9730	6374
Difference in Gender Perspective	8406	11248	23228	6973	7345	24804	23324	18762
Policy Subsidies	13220	23228	15640	8359	5827	25790	28023	21032
Fertility Incentives	2506	6973	8359	1213	1846	7965	6759	6520
Marriage and Childbirth Choice	1514	7345	5827	1846	5401	7888	6903	6991
Workplace Balance	9906	24804	25790	7965	7888	13958	24577	21030
Birth Rate	9730	23324	28023	6759	6903	24577	14216	19958
Fertility Planning	6374	18762	21032	6520	6991	21030	19958	8025
