# Supplementary material for: Dynamic monitoring of public opinion on fertility intentions: based on the intersection of empirical and social media perspectives
Source: Front Public Health. 2026 Mar 19;14:1739460. doi: 10.3389/fpubh.2026.1739460 (PMC13044155; doi:10.3389/fpubh.2026.1739460)
Supplement: Supplementary file 2 [file Data_Sheet_2.zip › Supporting information/S7_Table.xlsx]

## Sheet: Sheet1
2015	2016	2017	2018	2019	2020	2021	2022	2023	2024
Baby	Baby	Baby	Three Child	Baby	Three Child	Three Child	Three Child	Three Child	Three Child
Time	Children	Time	Baby	Children	Three Birth	Three Birth	Three Birth	Time	Baby
Fertility	Fertility	Children	Children	Fertility	Baby	Baby	Time	Fertility	Time
Female	Female	Fertility	Fertility	Female	Time	Fertility	Fertility	Female	Fertility
Age	Policy	Policy	Female	Policy	Fertility	Female	Female	Male	Female
Policy	Family	Family	Policy	Family	Female	Male	Research	Policy	Age
Family	Two Child	Two Child	Subsidies	Two Child	Male	Policy	Male	Subsidies	Male
Two Child	Mom	Urging Birth	Family	Urging Birth	Policy	Subsidies	Policy	Family	Policy
Mom	Marriage	Mom	Two Child	Mom	Family	Family	Subsidies	Two Child	Subsidies
Maternity Leave	Maternity Leave	Marriage	Urging Birth	Marriage	Postpartum	Two Child	Family	Urging Birth	Family
Population	Work	Population	Encourage	Maternity Leave	Child	Encourage	Mom	Encourage	Urging Birth
Child	China	Child	Marriage	Childbirth	Child	Marriage	Encourage	Marriage	Postpartum
Birth	Child		Childbirth	Fertility Rate	Maternity Leave	Childbirth	Marriage	Childbirth	Mom
	Birth		Maternity Leave	Population	Fertility Rate	Work	Childbirth	Child	Marriage
			Population	Willingness	Work	Fertility Rate	Unmarried	Unmarried	Child
			China	Child	Birth	Population	Female	Maternity Leave	Fertility Rate
			Child	Birth	DINK	Willingness	Maternity Leave	Work	Population
			Birth	DINK		China	Work	Fertility Rate	China
			DINK			Child	Fertility Rate	Population	Willingness
						Birth	Population	China	Child
						Birth	Willingness	Child	Childbirth
							China	Childbirth	Birth
							Child	Birth	DINK
							Birth	DINK
							Birth
							DINK
